# Supplementary material for: An Osteoblast-Specific Enhancer and Subenhancer Cooperatively Regulate Runx2 Expression in Chondrocytes
Source: Int J Mol Sci. 2025 Feb 14;26(4):1653. doi: 10.3390/ijms26041653 (PMC11855347; doi:10.3390/ijms26041653)
Supplement: Supplementary file 1 [file ijms-26-01653-s001.zip]

Archive with 1 entries (1 files):
- ijms-3423641-supplementary.pdf
